# Supplementary material for: Spatial Genetic Structure in Natural Populations of Phragmites australis in a Mosaic of Saline Habitats in the Yellow River Delta, China
Source: PLoS One. 2012 Aug 16;7(8):e43334. doi: 10.1371/journal.pone.0043334 (PMC3420903; doi:10.1371/journal.pone.0043334)
Supplement: Table S1 — Genetic characteristics of the common reed populations from YRD based on six microsatellite loci. (XLSX) [file pone.0043334.s003.xlsx]

## Sheet: Sheet1
Table S1 Genetic characteristics of the common reed populations from YRD based on six microsatellite loci.
Population	salinity/ECe (dS/m)
		PaGT4				PaGT8				PaGT9				PaGT11				PaGT14				PaGT16				Mean
		Ao	Po	DP	H'	Ao	Po	DP	H'	Ao	Po	DP	H'	Ao	Po	DP	H'	Ao	Po	DP	H'	Ao	Po	DP	H'	Ao	Po	H'
SXTY	<4	4	7	270 (0.60) 270/268 (0.2)	0.917	6	13	173 (0.23) 183/173 (0.17) 183/177/173 (0.17)	1.913	9	22	203/199 (0.13) 205/203 (0.10)	2.97	4	3	147/143 (0.47) 149/147/143 (0.43) 149/147/145/143 (0.10)	0.701	19	27	184/182 (0.07) 184/172 (0.07) 194/184 (0.07)	3.832	6	6	266 (0.60) 266/234 (0.17) 266/240 (0.10)	0.802	8	13	1.856
HBHH	<4	4	5	270 (0.53) 278/270 (0.1) 270/268 (0.27)	0.802	5	12	177/173 (0.20) 183/177/173 (0.17) 173 (0.10) 183/173 (0.10) 177 (0.10) 177/173/171 (0.10)	1.759	7	12	195 (0.27) 197 (0.13) 199/195 (0.10) 197/195 (0.10)	1.989	5	6	149/147/143 (0.43) 147/143 (0.37)	0.897	20	19	204/196/186/178 (0.07)	4.885	3	3	266 (0.57) 266/240 (0.40)	0.563	7.33333	9.5	1.816
JSSZ	<4	4	11	270 (0.4) 268 (0.13) 274/270 (0.1)	1.602	6	19	177 (0.17) 177/173 (0.13) 183/177 (0.10)	2.285	8	19	199/197 (0.10) 201/195 (0.10) 203/197/195 (0.10)	2.708	5	7	149/147/143 (0.47) 147/143 (0.20) 151/147/143 (0.17)	1.124	11	18	178 (0.27) 196/178 (0.10)	2.425	7	10	266/262 (0.43) 266 (0.20) 266/262/238 (0.10)	1.23	6.83333	14	1.896
YJNH	4.52463	5	12	270 (0.28) 278/270 (0.17) 274/270 (0.1) 270/268 (0.14)	1.778	8	12	177/173 (0.31) 179/177/173 (0.17) 177 (0.10) 183/173 (0.10)	1.712	8	22	205/203 (0.10)	3.232	4	4	147/143 (0.48) 149/147/143 (0.45)	0.719	20	26	182/180 (0.10)	4.079	6	6	266 (0.79)	0.542	8.5	13.6667	2.012
YJ44y	6.37715	5	7	270 (0.53) 278/270 (0.13) 270/268 (0.13)	1.117	7	10	173 (0.40) 177/173 (0.20) 177 (0.17)	1.464	8	16	203/201 (0.20) 203 (0.17) 205/203 (0.13)	2.262	5	4	147/143 (0.53) 149/147/143 (0.30) 147/145/143 (0.13)	0.766	15	24	182 (0.13)	3.333	5	7	266 (0.53) 266/240 (0.17) 272/266 (0.10)	1.177	7.5	11.3333	1.687
YJ6	7.12353	4	8	270 (0.30) 278/270 (0.30) 274/270 (0.17)	1.464	5	10	177/173 (0.37) 173 (0.17) 179/177/173 (0.13) 177 (0.10)	1.411	8	16	203 (0.30)	2.108	5	4	147/143 (0.53) 149/147/143 (0.40)	0.703	16	18	184/182 (0.20) 182 (0.17)	3.161	9	12	266 (0.57)	1.136	7.83333	11.3333	1.664
YJ7	7.31139	5	9	278/270 (0.40) 270 (0.30)	1.439	5	12	177 (0.20) 177/173 (0.20) 173 (0.13) 171 (0.10)	1.853	8	16	203 (0.30)	2.108	4	4	147/143 (0.47) 147/145/143 (0.33) 149/147/143 (0.17)	0.811	17	21	184 (0.13) 186/184 (0.10)	3	9	11	266 (0.57) 266/238 (0.10)	1.016	8	12.1667	1.705
YJ48	8.18529	5	7	270 (0.24) 278/270 (0.45) 274/268 (0.1)	1.64	5	9	177/173 (0.28) 177 (0.17) 173 (0.17) 177/173/171 (0.10) 173/171 (0.10)	1.512	8	12	203 (0.28) 203/197 (0.14) 205/203 (0.10) 203/201 (0.10) 203/201/199 (0.10)	1.882	3	2	147/143 (0.59) 149/147/143 (0.41)	0.502	17	20	184 (0.21) 184/182 (0.10) 184/172 (0.10)	3.034	6	7	266 (0.69)	0.842	7.33333	9.5	1.569
YJ122	8.76	3	5	270 (0.57) 278/270 (0.23) 274 (0.10)	1.053	4	6	177/173 (0.37) 177 (0.20) 173/171 (0.17) 177/173/171 (0.17)	1.267	5	8	203 (0.40) 203/191 (0.30) 203/201 (0.10)	1.143	4	5	147/143 (0.43) 149/147/143 (0.40)	0.959	10	16	184 (0.23) 186/182 (0.13)	2.611	6	8	266 (0.67) 266/240 (0.13)	0.979	5.33333	8	1.335
YJ15	8.99375	4	7	270 (0.33) 270/268 (0.20) 278/270 (0.17) 278/270/268 (0.10)	1.308	4	6	177/173 (0.50) 173 (0.23) 177/173/171 (0.10) 177 (0.10)	0.949	8	12	203 (0.37) 203/201 (0.17) 191 (0.10)	1.685	4	6	147/143 (0.63) 149/147/143 (0.13)	0.805	7	14	184 (0.20) 182 (0.13) 184/168 (0.10)	2.145	4	5	266 (0.67) 266/238 (0.13) 266/240 (0.10)	0.726	5.16667	8.33333	1.27
YJ65	9.68966	4	7	270 (0.28) 278/270 (0.28) 278/270/268 (0.21) 270/268 (0.10)	1.271	5	9	177/173 (0.24) 173 (0.24) 177 (0.21) 177/171 (0.10)	1.473	9	9	203 (0.45) 203/191 (0.24) 203/201 (0.10)	1.473	3	3	147/143 (0.76) 149/147/143 (0.17)	0.429	10	18	184 (0.17) 184/182 (0.10) 182 (0.10) 186/184 (0.10)	2.67	5	6	266 (0.79)	0.655	6	8.66667	1.328
YJ128	10.9588	3	5	278/270 (0.38) 270 (0.31) 278/270/268 (0.17) 278/268 (0.10)	1.158	3	4	177/173 (0.38) 177 (0.31) 173 (0.24)	0.956	7	9	203 (0.59) 203/201 (0.10) 203/191 (0.10)	1.143	4	5	147/143 (0.62) 149/147/143 (0.28)	0.768	10	18	186 (0.14) 184/182 (0.10) 186/184 (0.10)	2.719	6	6	266 (0.76) 266/240 (0.10)	0.704	5.5	7.83333	1.241
YJ29	11.1471	5	7	270 (0.33) 278/270 (0.27) 268 (0.10) 278/268 (0.10)	1.602	4	7	177/173 (0.27) 177 (0.27) 173/171 (0.20) 177/173/171 (0.17)	1.414	6	8	203 (0.30) 205/203 (0.30) 203/191 (0.13) 207/203 (0.13)	1.329	4	4	147/143 (0.73) 149/147/143 (0.20)	0.566	9	17	184 (0.23) 186/184 (0.10) 184/172 (0.10)	2.347	6	7	266 (0.59) 266/240 (0.17) 266/238 (0.10)	1.028	5.66667	8.33333	1.381
YJ36	11.372	4	9	278/270 (0.28) 270 (0.24) 278/268 (0.14)	1.842	4	7	177/173 (0.28) 177/173/171 (0.24) 173/171 (0.17) 173 (0.10) 177 (0.10)	1.394	7	10	203 (0.31) 205/203 (0.17) 203/201 (0.14) 203/191 (0.14)	1.591	4	3	147/143 (0.76) 149/147/143 (0.14) 147/145/143 (0.10)	0.438	8	16	184 (0.28) 184/182 (0.10)	2.36	5	7	266 (0.41) 266/240 (0.21) 288/266 (0.14) 266/238 (0.10)	1.291	5.33333	8.66667	1.486
YJ114	11.8539	5	9	278/270 (0.33) 270 (0.20) 278/270/268 (0.13) 270/268 (0.10)	1.582	5	7	177 (0.37) 177/173 (0.27) 173 (0.13) 173/171 (0.10)	1.395	6	7	203 (0.40) 203/201 (0.23) 205/203 (0.20)	1.124	4	4	147/143 (0.60) 147/145/143 (0.20) 149/147/143 (0.17)	0.685	9	12	184 (0.30) 184/182 (0.17) 172 (0.10)	2.14	5	5	266 (0.53) 266/240 (0.20) 266/238 (0.10) 282/266 (0.10)	0.832	5.66667	7.33333	1.293
YJ20	11.9695	4	6	278/270 (0.54) 270 (0.21) 268 (0.11)	1.222	3	7	177 (0.25) 177/171 (0.21) 177/173 (0.14) 171 (0.14) 173 (0.11)	1.466	7	7	203 (0.46) 203/191 (0.14) 205/203 (0.14) 203/201 (0.11)	1.175	5	7	147/143 (0.50) 147/145/143 (0.29)	0.958	10	16	184/182 (0.21) 184 (0.14)	2.534	4	5	266 (0.64) 266/240 (0.25)	0.77	5.5	8	1.354
YJ41	12.1506	4	9	278/270 (0.43) 270 (0.13) 274 (0.10) 278/270/268 (0.10)	1.531	4	8	177/173 (0.33) 177 (0.27) 177/171 (0.13)	1.317	4	4	203 (0.57) 205/203 (0.20) 203/201 (0.13) 203/191 (0.10)	0.756	4	5	147/143 (0.67) 149/147/143 (0.13) 149/147/145/143 (0.10)	0.724	8	10	184 (0.57) 182 (0.10)	1.563	6	9	266 (0.47) 266/240 (0.17) 266/238 (0.10) 288/266 (0.10)	1.308	5	7.5	1.2
YJ111	12.7448	4	5	270 (0.46) 278/270 (0.43)	0.725	5	9	173 (0.25) 177 (0.21) 177/173 (0.21) 177/171 (0.11)	1.59	8	9	203 (0.50) 205/203 (0.18)	1.243	3	3	147/143 (0.68) 149/147/143 (0.29)	0.495	9	14	186/176 (0.18) 186 (0.18) 186/184/176 (0.11) 186/172 (0.11)	2.146	6	8	266 (0.50) 266/240 (0.25)	1.069	5.83333	8	1.211
YJ55	12.808	5	13	270 (0.34) 274/270 (0.10) 268 (0.10)	1.906	6	11	177 (0.24) 179/177/173 (0.17) 177/173 (0.14) 183/173 (0.14)	1.828	9	23	203/199 (0.07) 205/203 (0.07) 203 (0.07) 203/197 (0.07) 199/195 (0.07) 207/199/195 (0.07)	3.34	5	5	147/143 (0.69) 149/147/143 (0.21)	0.586	16	24	182/180 (0.10) 180 (0.10)	3.286	5	4	266 (0.79) 266/232 (0.10)	0.463	7.66667	13.3333	1.901
YJ77	12.8565	3	6	278/270 (0.37) 270 (0.33) 278/270/268 (0.13) 270/268 (0.10)	1.078	5	9	177 (0.23) 177/173 (0.17) 177/171 (0.13) 173 (0.10) 171 (0.10) 187/177/171 (0.10)	1.671	6	8	203 (0.60) 203/191 (0.13) 203/201 (0.10)	1.018	5	6	147/143 (0.73) 147/145/143 (0.10)	0.674	8	16	184 (0.27) 182 (0.10) 186 (0.10) 172/170 (0.10)	2.338	5	5	266 (0.70) 266/240 (0.13) 266/238 (0.10)	0.559	5.33333	8.33333	1.223
YJ54	13.7402	4	8	270 (0.28) 278/270 (0.21) 268 (0.17) 270/268 (0.14)	1.621	4	6	173 (0.38) 177 (0.31) 177/173 (0.14) 173/171 (0.10)	1.296	6	10	203 (0.31) 203/201 (0.21) 203/191 (0.14) 205/191 (0.10)	1.793	4	6	147/143 (0.38) 149/147/143 (0.31) 147/145/143 (0.21)	1.005	9	17	184 (0.28) 182 (0.17)	2.315	4	4	266 (0.72) 266/240 (0.17)	0.498	5.16667	8.5	1.421
YJ127	13.8	3	6	270 (0.43) 278/270 (0.37)	1.034	4	8	177/173 (0.37) 177 (0.33) 173 (0.10)	1.172	8	10	203 (0.23) 203/201/199 (0.17) 205/203 (0.13) 203/191 (0.10) 203/201 (0.10) 203/197 (0.10)	1.687	3	4	147/143 (0.73) 147 (0.13)	0.685	7	13	184 (0.27) 184/182 (0.10) 186/182 (0.10) 188/186 (0.10)	2.179	6	9	266 (0.63) 266/238 (0.10)	0.984	5.16667	8.33333	1.29
YJ68	14.0542	5	7	278/270 (0.45) 270 (0.28) 268 (0.10)	1.261	5	10	177 (0.21) 177/173 (0.17) 173 (0.14) 177/171 (0.14) 173/171 (0.10)	1.68	8	12	203 (0.45) 203/191 (0.17)	1.68	5	5	147/143 (0.62) 149/147/143 (0.17) 147/145/143 (0.10)	0.734	11	17	184 (0.17) 184/182 (0.14) 182 (0.10)	2.911	6	7	266 (0.72)	0.719	6.66667	9.66667	1.498
YJ79	15.0013	4	6	270 (0.55) 278/270 (0.28)	0.975	6	8	177 (0.34) 177/173 (0.17) 177/171 (0.17) 171 (0.10)	1.567	7	10	203 (0.31) 207/203 (0.21) 203/201 (0.10) 205/203 (0.10)	1.847	4	4	147/143 (0.83) 149/147/143 (0.10)	0.448	14	21	184/176 (0.21) 184/182 (0.10)	3.079	4	5	266 (0.83)	0.404	6.5	9	1.387
YJ112	15.12	4	9	278/270 (0.43) 274/268 (0.13) 270/268 (0.13)	1.706	5	7	173 (0.37) 177/173 (0.23) 177 (0.23)	1.274	8	12	203 (0.40) 203/201 (0.13) 203/195 (0.10)	1.722	4	6	147/143 (0.50) 149/147/143 (0.27) 147/145/143 (0.10)	0.885	15	22	184/182 (0.10) 180/170 (0.10)	3.352	5	7	266 (0.60) 266/240 (0.13) 288/266 (0.10)	0.952	6.83333	10.5	1.648
YJ58	15.3	4	7	270 (0.57) 278/270 (0.14) 270/268 (0.11)	1.13	4	6	177/173 (0.43) 177/173/171 (0.18) 177 (0.14) 173 (0.11) 173/171 (0.11)	1.127	7	13	203 (0.43)	1.598	4	7	147/143 (0.43) 149/147/143 (0.21) 147 (0.11)	1.14	11	12	184 (0.36) 186/184 (0.14) 188 (0.14)	2.026	3	3	266 (0.75) 266/240 (0.21)	0.421	5.5	8	1.24
YJ88	15.88	5	9	278/270 (0.47) 270 (0.30)	1.34	4	6	177 (0.43) 173 (0.27) 177/173 (0.20)	1.147	6	9	203 (0.53) 205/203 (0.13)	1.168	4	4	147/143 (0.57) 149/147/143 (0.27) 149/143 (0.10)	0.795	10	20	184/182 (0.13) 184 (0.13) 186/184 (0.13)	2.533	2	3	266 (0.80) 266/240 (0.17)	0.398	5.16667	8.5	1.23
YJ75	17.09	4	6	278/270 (0.52) 270 (0.31)	0.966	4	8	177/173 (0.31) 173 (0.21) 177 (0.17) 177/171 (0.10)	1.419	6	7	203 (0.62) 205/203 (0.17)	0.877	4	4	147/143 (0.55) 147/145/143 (0.28) 149/147/143 (0.14)	0.739	8	14	184/182 (0.21) 184 (0.17) 186/184 (0.17)	2.202	6	6	266 (0.79)	0.478	5.33333	7.5	1.113
YJ95	18.0462	4	6	278/270 (0.48) 270 (0.21) 274/268 (0.10)	1.67	5	9	177 (0.34) 177/173 (0.17) 177/173/171 (0.14) 173/171 (0.10)	1.483	6	7	203 (0.55) 205/203 (0.17)	1	4	6	147/143 (0.66) 149/147/143 (0.10) 147/145/143 (0.10)	0.867	9	16	184 (0.28) 184/176 (0.14)	2.202	6	8	266 (0.55) 288/266 (0.14)	1.153	5.66667	8.66667	1.396
YJ124	20.1243	4	8	278/270 (0.41) 270 (0.34)	1.197	5	9	177/173 (0.28) 177 (0.17) 173 (0.14) 177/171 (0.10) 187/173 (0.10)	1.65	4	4	203 (0.69) 203/191 (0.14) 205/203 (0.10)	0.571	4	4	147/143 (0.79)	0.399	9	18	184 (0.17) 186/182 (0.10)	2.547	3	4	266 (0.59) 266/240 (0.28)	0.734	4.83333	7.83333	1.183
Ao: observed number of alleles; Po: observed number of allele phenotypes; DP: dominant allele phenotypes, values in parentheses are the frequency of each phenotype; H': allele phenotype diversity statistic based on the average number of unshared alleles between pairs of individuals.
