# Supplementary material for: Spatial Genetic Structure in Natural Populations of Phragmites australis in a Mosaic of Saline Habitats in the Yellow River Delta, China
Source: PLoS One. 2012 Aug 16;7(8):e43334. doi: 10.1371/journal.pone.0043334 (PMC3420903; doi:10.1371/journal.pone.0043334)
Supplement: Table S2 — Comparisons of genetic diversity among common reed populations from different salinity environments based on six microsatellite loci. (XLSX) [file pone.0043334.s004.xlsx]

## Sheet: Sheet1
Table S2 Comparisons of genetic diversity among common reed populations from different salinity environments based on six microsatellite loci.
	Population
	non-saline	slightly saline	mediately saline	highly saline
Salinity/ECe (dS/m)	<4	4-8	8-16	16-32
number of populations	3	4	20	3
Ao	7.39 ± 0.59	7.96 ± 0.42	5.82 ± 0.77	5.28 ± 0.42
Po	12.17 ± 2.36	12.13 ± 1.10	8.72 ± 1.32	8.00 ± 0.60
H'	1.86 ± 0.04	1.77 ± 0.16	1.38 ± 0.18	1.23 ± 0.15
Ao: observed number of alleles; Po: observed number of allele phenotypes; H': allele phenotype diversity statistic based on the average number of unshared alleles between pairs of individuals.
