# Supplementary material for: Spatial Genetic Structure in Natural Populations of Phragmites australis in a Mosaic of Saline Habitats in the Yellow River Delta, China
Source: PLoS One. 2012 Aug 16;7(8):e43334. doi: 10.1371/journal.pone.0043334 (PMC3420903; doi:10.1371/journal.pone.0043334)
Supplement: Table S3 — Mantel tests for the correlation between geographical and genetic distances. (XLSX) [file pone.0043334.s005.xlsx]

## Sheet: Sheet1
Table S3 Mantel tests for the correlation between geographical and genetic distances.
Locus	Mantel test
	DTL vs geographical distance
Pooled all loci	R2 = 2E-05, P = 0.57
PaGT4	R2 = 9E-05, P = 0.45
PaGT8	R2 = 0.0020, P = 0.24
PaGT9	R2 = 3E-05, P = 0.35
PaGT11	R2 = 0.0026, P = 0.25
PaGT14	R2 = 0.0026, P = 0.35
PaGT16	R2 = 0.0063, P = 0.10
DTL: genetic distance
