# Supplementary material for: Spatial Genetic Structure in Natural Populations of Phragmites australis in a Mosaic of Saline Habitats in the Yellow River Delta, China
Source: PLoS One. 2012 Aug 16;7(8):e43334. doi: 10.1371/journal.pone.0043334 (PMC3420903; doi:10.1371/journal.pone.0043334)
Supplement: Table S4 — Results of the spatial analysis using the program SAM, with significance level of (a) 5.05E-05; and (b) 5.05E-06 (corresponding to a 99% confidence level including Bonferroni correction). (XLSX) [file pone.0043334.s006.xlsx]

## Sheet: Sheet1
Table S4 Results of the spatial analysis using the program SAM, with significance level of (a) 5.05E-05; and (b) 5.05E-06 (corresponding to a 99% confidence level including Bonferroni correction).
a)
	179bp allele of PaGT8
	203bp allele of PaGT9
	199bp allele of PaGT9
	202bp allele of PaGT14
	196bp allele of PaGT14
b)
	179bp allele of PaGT8
	203bp allele of PaGT9
	199bp allele of PaGT9
